# Supplementary material for: Identification of QTLs Associated with Oil Content in a High-Oil Brassica napus Cultivar and Construction of a High-Density Consensus Map for QTLs Comparison in B. napus
Source: PLoS One. 2013 Dec 2;8(12):e80569. doi: 10.1371/journal.pone.0080569 (PMC3846612; doi:10.1371/journal.pone.0080569)
Supplement: Table S1 — The sequence of thirty-two forward and twenty-one reverse primers of SRAP markers. (XLS) [file pone.0080569.s001.xls]

## Sheet: Sheet1
SRAP-Forward primer	SRAP-Reverse primer
me1 :TGAGTCCAAACCGGATA	em1 :GACTGCGTACGAATTAAT
me2 :TGAGTCCAAACCGGAGC	em2 :GACTGCGTACGAATTTGC
me3 :TGAGTCCAAACCGGAAT	em3 :GACTGCGTACGAATTGAC
me4 :TGAGTCCAAACCGGACC	em4 :GACTGCGTACGAATTTGA
me5 :TGAGTCCAAACCGGAAG	em5 :GACTGCGTACGAATTAAC
me6 :TGAGTCCAAACCGGTAG	em6 :GACTGCGTACGAATTGCA
me7 :TGAGTCCAAACCGGTTG	em7 :GACTGCGTACGAATTATG
me8 :TGAGTCCAAACCGGTGT	em8 :GACTGCGTACGAATTAGC
me9 :TGAGTCCAAACCGGTCA	em9 :GACTGCGTACGAATTACG
me10:TGAGTCCAAACCGGTAC	em10:GACTGCGTACGAATTTAG
me11:TGAGTCCAAACCGGATG	em11:GACTGCGTACGAATTTCG
me12:TGAGTCCAAACCGGACA	em12:GACTGCGTACGAATTGCT
me13:TGAGTCCAAACCGGGAT	em13:GACTGCGTACGAATTGGT
me14:TGAGTCCAAACCGGGCT	em14:GACTGCGTACGAATTCAG
me15:TGAGTCCAAACCGGTAA	em15:GACTGCGTACGAATTCTG
me16:TGAGTCCAAACCGGTGC	em16:GACTGCGTACGAATTCGG
me17:TTCAGGGTGGCCGGATG	em17:GACTGCGTACGAATTCCA
me18:TGGGGACAACCCGGCTT	em18:GACTGCGTACGAATTCAA
me19:CTGGCGAACTCCGGATG	em19:GACTGCGTACGAATTCGA
me20:GGTGAACGCTCCGGAAG	em20:AGGCGGTTGTCAATTGAC
me21:AGCGAGCAAGCCGGTGG	em21:TGTGGTCCGCAAATTTAG
me22:GAGCGTCGAACCGGATG
me23:CAAATGTGAACCGGATA
me24:GAGTATCAACCCGGATT
me25:GTACATAGAACCGGAGT
me26:TACGACGAATCCGGACT
me27:CACAGTCATGCCGGAAT
me28:GACCAGTAAACCGGATG
me29:CAGGACTAAACCGGATA
me30:ATCAGTCGGACCGGATT
me31:GATTGCATCACCGGATG
me32:CTTACTTAGACCGGAGT
