# Supplementary material for: Identification of QTLs Associated with Oil Content in a High-Oil Brassica napus Cultivar and Construction of a High-Density Consensus Map for QTLs Comparison in B. napus
Source: PLoS One. 2013 Dec 2;8(12):e80569. doi: 10.1371/journal.pone.0080569 (PMC3846612; doi:10.1371/journal.pone.0080569)
Supplement: Table S2 — Identified QTLs and consensus QTLs detected in eight experiments for seed oil content in the KN population. (XLS) [file pone.0080569.s002.xls]

## Sheet: Table S2
Identified QTLs and consensus QTLs detected in eight experiments for seed oil content in the KN population
Consensus QTL				Identified QTL
Consensus QTL	Peak position	Confidence interval	Nearest marker	LOD value	Position	2-LOD Confidence interval	Additive effect	Mean additive effect	Variance(R2%)c	Mean variance(R2%)	Environment
qOC-A1-1	53.21	42-62.9	Na10H03	3.99	53.21	42-62.9	-0.7999	-0.7999	11.7427	11.74	10GS
qOC-A2-1	41.01	37.6-44.5	MR12	3.66	41.01	37.6-44.5	-0.5982	-0.5982	4.4232	4.42	10HG
qOC-A2-2	53.85	48.06-59.64	CB10093	3.35	52.51	44.5-58.7	-0.6047	-0.76	4.7414	7.5	10HG
				5.15	56.51	44.1-64.1	-0.9208		10.2647		11GS
qOC-A2-3	70.11	64.1-81.6	BnGMS135	4.04	70.11	64.1-81.6	-0.9881	-0.9881	11.1869	11.19	11GS
qOC-A3-1	101.83	96.16-107.5	BnGMS338	3.41	101.51	95.5-109.3	0.4597	0.51	3.7359	3.57	09DL
				2.98	102.51	89.4-109.3	0.5674		3.3995		11DL
qOC-A3-2	113.82	111.55-116.09	CNU435	2.46	113.31	109.3-121.6	0.4025	0.48	2.9099	3.81	09DL
				2.15	113.31	109.3-114.6	0.5012		2.6753		11DL
				3.28	117.31	106.9-119.6	0.5495		5.8572		08DL
qOC-A8-1	17.61	16.37-18.85	FITO131	4.28	15.71	11.9-19.9	0.8906	0.71	5.8969	4.64	11WH
				2.77	17.81	17.7-20.3	0.529		3.39		10HG
qOC-A8-2	30.39	28.16-32.61	BnGMS312	3.97	28.91	21.5-37.6	0.616	0.72	4.8102	6.83	10HG
				5.01	30.51	25.9-37.5	0.5686		5.5629		09DL
				7.09	30.51	26-35.2	0.8179		8.4627		10DL
				5.67	30.51	28.9-35.5	0.7987		6.5949		11DL
				4.67	30.51	25.4-40.5	0.8216		8.7338		11GS
qOC-A9-1	20.61	8.6-44.7	CB10311	3.22	20.61	8.6-44.7	0.5774	0.5774	3.5514	3.55	11DL
qOC-A10-1	25.24	20.46-30.02	niab123	2.22	19.61	15-32.9	-0.6369	-0.7	4.0113	4.26	11GS
				2.7	26.81	20.8-33.2	-0.6159		5.3554		08DL
				2.31	30.81	16.9-44.4	-0.8389		3.4128		11WH
qOC-C3-1	102.04	98.87-105.21	CB10600	2.55	94.81	79.9-103.5	0.6655	0.6	3.3039	3.88	11WH
				2.03	100.61	82-113.8	0.5492		5.6931		10GS
				2.28	102.61	96.8-103.4	0.5954		2.6422		10DL
qOC-C3-2	122.07	117.61-126.53	e11m12-119	4.68	118.81	111.8-134.8	0.6835	0.62	5.7229	5.07	10HG
				2.95	121.21	110.7-136.5	0.531		3.4273		10DL
				3.37	121.21	112.3-138.2	0.6086		3.6597		11DL
				6.09	123.21	118.8-130.2	0.6696		7.4822		09DL
qOC-C5-1	36.31	31.08-41.54	CB10229	6.28	36.31	24.1-40.8	0.7588	0.69	11.3647	9.07	08DL
				6.06	36.31	27.4-40.8	0.627		6.786		09DL
qOC-C5-2	52.62	49.41-55.82	e11m3-339	7.69	50.81	47.5-56.8	0.9529	0.85	17.8798	10.49	08DL
				3.84	50.81	40.6-67.4	0.952		6.849		11WH
				7.58	52.81	43-57	0.7537		10.22		09DL
				8.23	54.81	47.1-66	0.9764		12.3382		10HG
				2.75	57.31	48.3-65.3	0.6283		5.1821		11GS
qOC-C5-3	70.03	67.89-72.18	Na12C01a	6.76	65.31	57.2-70.3	0.8985	0.7	8.5868	7.26	11DL
				3.63	69.11	57.3-70.5	0.7725		10.5755		10GS
				2.18	70.51	67.3-72.4	0.7031		3.7084		11GS
				5.21	73.31	70.5-85.5	0.7724		6.1873		11DL
qOC-C6-1	58.36	56.37-60.36	e4m5-260	5.72	57.31	54.9-60.7	0.8295	0.79	7.9017	8.29	10DL
				4.58	59.31	57.2-62.7	0.7648		8.6741		08DL
qOC-C6-2	62.71	60.73-64.69	BnGMS205	2.59	62.71	59.7-66.2	0.489	0.66	3.5074	5.18	09DL
				4.76	62.71	60.7-65.7	0.8288		6.8533		10HG
qOC-C6-3	67.23	66.37-68.08	e18m15-394	7	65.71	64.2-68.6	0.9765	0.82	8.5652	6.57	11DL
				2.99	65.71	60.2-68.6	0.8252		4.264		11WH
				4.59	67.21	64.7-67.8	0.7635		8.4306		08DL
				4.02	67.81	66.2-68.6	0.6955		5.003		10HG
qOC-C6-4	71.15	69.99-72.31	CB10632	3.78	71.01	68.6-71.4	0.5265	0.84	4.1561	7.16	09DL
				7.72	71.01	69.4-74.9	1.0072		9.1467		11DL
				3.13	71.01	68.6-77.1	0.8234		4.246		11WH
				8.29	73.41	71.4-81.1	1.0149		11.0759		10DL
qOC-C8-1	37.11	29.95-44.27	e18m6-189	4.21	37.11	24.6-48.6	0.8206	0.78	6.3585	5.51	11DL
				2.07	37.11	19.5-50.5	0.681		5.3985		11GS
				2.38	37.11	23.8-45.6	0.8496		4.777		11WH
qOC-C8-2	51.48	49.92-53.05	CB10028	2.8	50.51	34.8-53.5	0.6695	0.61	8.0118	4.61	10GS
				2.56	51.51	48.6-53.5	0.4069		2.69		09DL
				3.53	51.51	48.6-53.5	0.6402		4.0534		11DL
				2.7	51.51	45.6-53.5	0.7253		3.6698		11WH
qOC-C9-1	1.01	0-3.26	H121P05	3.13	1.01	0-10.7	0.5551	0.61	5.4465	5.42	08DL
				5.51	1.01	0-3.6	0.6318		6.1934		09DL
				2.54	1.01	0-10.8	0.6294		4.6106		11GS
qOC-C9-2	7.71	5.5-12.1	CB10199	5.9	7.71	5.5-12.1	0.648	0.648	6.6074	6.61	09DL
qOC-C9-3	16.61	14.9-19	BnGMS371	3.33	16.61	14.9-19	0.4924	0.4924	3.8093	3.81	09DL
