# Supplementary material for: Identification of QTLs Associated with Oil Content in a High-Oil Brassica napus Cultivar and Construction of a High-Density Consensus Map for QTLs Comparison in B. napus
Source: PLoS One. 2013 Dec 2;8(12):e80569. doi: 10.1371/journal.pone.0080569 (PMC3846612; doi:10.1371/journal.pone.0080569)
Supplement: Table S3 — Detailed information of QTLs and the consensus QTLs identified in eight populations. (XLS) [file pone.0080569.s003.xls]

## Sheet: TN
Consensus QTL				Identified QTL
Codea	Consensus QTL	Position	Range	Traits	Chromosome	position	LOD	R2(%)	Additive
1	TN-qOC-A1	79.69	72.8-86.57	Dali 2003	1	70.2	5	11.9	0.71
				Wuhan 2004	1	70.5	4.09	9.6	0.59
				Dali 2004	1	81.5	4.36	11.1	0.72
				Wuhan 2003	1	81.7	2.55	6.1	0.45
2	TN-qOC-A2	13.8	12.81-14.79	Wuhan 2003	3	13.8	2.36	5.7	-0.45
				Dali 2003	3	13.8	3.41	8	-0.62
3	TN-qOC-A4	35.25	26.02-44.49	Wuhan 2004	4	25.9	2.21	6.3	0.47
				Wuhan 2003	4	31	2.77	6.7	0.47
				Dali 2003	4	35.1	2.51	6.6	0.53
				Dali 2004	4	52.7	2.87	7.6	0.52
4	TN-qOC-A8	20.54	11.21-29.88	Wuhan 2003	8	20.4	4.74	11.4	-0.62
				Wuhan 2004	8	20.4	4.65	11.2	-0.65
				Dali 2003	8	20.4	3.7	8.8	-0.62
				Dali 2004	8	20.8	3.38	8	-0.62
5	TN-qOC-C2	7.66	3.94-19.25	Dali 2003	12	4.5	3.17	9.4	0.63
				Wuhan 2004	12	13.6	4.49	10.6	0.62
				Wuhan 2003	12	18.1	6.4	15.7	0.72
6	TN-qOC-C3	89.7	89.2-90.2	Wuhan 2003	13	88.9	2.67	6.8	-0.47
				Wuhan 2004	13	89.7	3.9	9.1	-0.57
				Dali 2003	13	89.7	3.47	8.2	-0.58
				Dali 2004	13	89.7	3.02	7.2	-0.57
7	TN-qOC-C7	77.81	76.36-79.26	Wuhan 2003	17	77.8	2.12	5.1	-0.41
				Dali 2003	17	77.8	1.96	4.7	-0.45
				Wuhan 2004	17	77.9	2.3	5.5	-0.45
				Dali 2004	17	78.9	3.01	7.6	-0.60
a. The number of consensus QTL obtained in TN population after meta-analysis of identified QTL

## Sheet: DY
Consensus QTL				Identified QTL
Codea	Consensus QTL	Position	Range	Traits	Chromosome	position	Range	LOD	R2(%)	Additive
1	DY-qOC-A1-1	68	62.47-73.53	SE02	1	68	58-72	7.24	5.9	0.66
				RE01	1	68	54-72	14.76	10.9	0.94
2	DY-qOC-A1-2	58	52-62	RE02	1	58	52-62	12.74	8.3	0.75
3	DY-qOC-A2-1	13	0-20	RE02	2	13	0-20	3.55	2.5	0.41
4	DY-qOC-A2-2	82	67-94	RE01	2	82	67-94	4.29	4.2	0.58
5	DY-qOC-A2-3	115	102-116	SE02	2	115	102-116	3.94	4.6	0.49
6	DY-qOC-A3	3	1.47-7.47	RE02	3	3	0-20	2.23	1.2	-0.28
				SE02	3	3	0-10	4.29	2.9	-0.38
7	DY-qOC-A5	10	0-24	SE02	5	10	0-24	3.09	2.9	0.40
8	DY-qOC-A6-1	42.53	36.91-48.15	RE02	6	40	20-47	3.67	2.5	0.44
				SE02	6	42	34-52	6.45	5.3	0.57
				RE01	6	44	37-54	5.02	4.9	0.66
9	DY-qOC-A6-2	147.32	142.55-152.08	RE01	6	145	140-153	10.02	8.9	-0.85
				RE02	6	150	139-153	15.84	9.5	-0.80
10	DY-qOC-A10	96.08	89.94-102.22	RE02	10	88	81-109	2.55	1.4	0.31
				RE01	10	98	79-100	4.07	3	0.49
				SE02	10	98	84-102	6.92	4.9	0.51
11	DY-qOC-C2-1	27.26	18.13-36.39	RE02	12	26	10-40	3.42	2.3	0.40
				SE02	12	28	10-33	2.88	2.1	0.33
12	DY-qOC-C2-2	154.52	146.31-162.72	RE02	12	153	145-163	11.86	8.5	0.75
				SE02	12	162	125-165	2.22	1.7	0.30
13	DY-qOC-C3	184	171-199	RE01	13	184	171-199	4.69	8.9	-0.84
14	DY-qOC-C5	30.88	25.58-36.18	RE01	15	30	20-40	10.79	12.8	-1.02
				RE02	15	30	22-42	15.01	13.4	-0.96
				SE02	15	32	24-40	7.3	7.7	-0.63
15	DY-qOC-C6	32.12	25.39-38.85	RE01	16	23	18-41	2.85	2.3	-0.46
				RE02	16	34	18-41	6.56	4.7	-0.61
				SE02	16	40	28-52	2.52	2.1	-0.36
16	DY-qOC-C7	39	26-50	RE02	17	39	26-50	4.37	3.4	-0.47
a. The number of consensus QTL obtained in DY population after meta-analysis of identified QTL

## Sheet: RNSL
Consensus QTL				Identified QTL
Codea	Consensus QTL	Position	Range	Traits	Chromosome	position	Range	LOD	R2(%)	Additive
1	RNSL-qOC-A1	11.28	3.11-19.45	ROSEN	1	9.7	1.7-22.7	4.67	9.2	-0.50
				CVIL	1	13.7	1.7-27.7	5.59	9.3	-0.51
2	RNSL-qOC-A3	45	31-60	ROSEN	3	45	31-60	4.74	8.2	0.48
3	RNSL-qOC-A4-1	0	3.12-3.12	VERN	4	0	0-10	3.27	4.8	0.43
				CVIL	4	0	0-8	3.72	5.0	0.38
4	RNSL-qOC-A4-2	26	20-33	ROSEN	4	26	20-33	3.6	4.7	0.36
5	RNSL-qOC-A6	82	76-87	ROSEN	6	82	76-87	6.23	9.6	0.52
6	RNSL-qOC-A7	85.75	76.03-95.46	VERN	7	79	72-99	4.43	8.1	0.57
				CVIL	7	93	75-103	4.83	9.5	0.53
7	RNSL-qOC-A8	39	32.5-45.5	VERN	8	39	34-60	3.14	6.5	-0.50
				CVIL	8	39	35-50	3.04	5.7	-0.41
8	RNSL-qOC-A9	34	27-42	ROSEN	9	34	27-42	4.96	7.1	0.47
9	RNSL-qOC-C1	47	44.88-49.12	VERN	11	47	43-49	8.66	14.3	0.77
				CVIL	11	47	43-49	8.18	12.4	0.64
10	RNSL-qOC-C3	170.59	156.42-184.76	VERN	13	169	148-190	3.09	13.5	0.72
				ROSEN	13	169	152-186	4.74	19.0	0.73
				CVIL	13	175	154-209	3.16	12.2	0.59
11	RNSL-qOC-C8	91	75-91	ROSEN	18	91	75-91	3.54	4.6	0.37
a. The number of consensus QTL obtained in RNSL population after meta-analysis of identified QTL

## Sheet: GS-05
Consensus QTL				Identified QTL
Codea	Consensus QTL	position	Range	QTL	chromosome	position	Range	Additive
1	GS/05-qOC-A1	50.9	50.9-54.2	qOC-1	1	50.9	50.9-54.2	0.37
2	GS/05-qOC-A7	7	0-5	qOC-7	7	7	0-5	-0.55
3	GS/05-qOC-A9	128.3	114.3-129.7	qOC-9	9	128.3	114.3-129.7	0.34
4	GS/05-qOC-C1	13.4	9.4-25.1	qOC-11	11	13.4	9.4-25.1	-0.26
5	GS/05-qOC-C2	24.1	0-22.1	qOC-12	12	24.1	0-22.1	0.27
6	GS/05-qOC-C4	30.8	30.8-36.5	qOC-14	14	30.8	30.8-36.5	0.22
7	GS/05-qOC-C8	2.2	0-2.2	qOC-18	18	2.2	0-2.2	-0.52
a. The number of consensus QTL obtained in GS/05 population after meta-analysis of identified QTL

## Sheet: RIL
Consensus QTL			Identified QTL
Codea	Consensus QTL	Range	QTL	Chromosome	Range	LOD	R2(%)	Additive
1	RIL-qOC-A1-1	47.7-48.3	qOC05B-1	1	47.7-48.3	4.47	7.67	-1.03
			qOC06W-1	1	48.3-49.1	2.8	7.83	-1.11
2	RIL-qOC-A1-2	48.3-57.9	qOC06B-1	1	48.3-57.9	6.65	13.57	-1.14
3	RIL-qOC-A3	24.4-35.4	qOC06B-3	3	24.4-35.4	2.57	6.27	0.66
4	RIL-qOC-A4	18.6-25	qOC05B-4	4	18.6-25	3.31	5.19	0.76
5	RIL-qOC-A5-1	34.8-41.3	qOC06B-5	5	34.8-41.3	3.57	7.39	0.90
6	RIL-qOC-A5-2	47.5-54.5	qOC06B-5	5	47.5-54.5	2.83	6.28	0.66
7	RIL-qOC-A7	46.8-59.5	qOC06B-7	7	46.8-59.5	6.39	13.52	0.98
8	RIL-qOC-A8	24.3-37.5	qOC06W-8	8	24.3-37.5	3.48	9.58	1.22
9	RIL-qOC-C3	13.4-19.1	qOC06B-13	13	13.4-19.1	6.43	13.22	1.19
10	RIL-qOC-C4	11.8-13	qOC05B-14	14	11.8-13	3.63	5.61	-0.86
a. The number of consensus QTL obtained in RIL population after meta-analysis of identified QTL

## Sheet: Z5
Consensus QTL				Identified QTL
Codea	Consensus QTL	Position	Range	QTL	Chromosome	position	Range	LOD	R2(%)	Additive
1	Z5-qOC-A2-1	26.3	20.8-37.5	OY-A2	2	26.3	20.8-37.5	2.96	9.15	0.35
2	Z5-qOC-A2-2	140.5	138.7-142.3	OW-A2	2	140.5	136.6-141.6	6.82	22.91	2.05
				OQ-A2	2	140.5	138.3-143.5	2.61	21.75	1.23
3	Z5-qOC-A3-1	22.6	21.8-24.9	OW-A3	3	22.6	21.8-24.9	6.75	20.61	1.17
4	Z5-qOC-A3-2	29.1	27.6-29.5	OY-A3	3	29.1	27.6-29.5	7.11	24.56	0.77
5	Z5-qOC-A5	108.1	104.4-108.6	OW-A5	5	108.1	104.4-108.6	6.54	15.91	1.03
6	Z5-qOC-A6-1	47.2	46.3-50.4	OW-A6	6	47.2	46.3-50.4	3.85	13.15	-0.95
7	Z5-qOC-A6-2	55.9	52.3-57.1	OQ-A6	6	55.9	52.3-57.1	2.35	23.27	-1.19
8	Z5-qOC-C2	77.2	70.9-85	OQ-C2	12	77.2	70.9-85	2.44	9.79	0.93
9	Z5-qOC-C5	72.6	72.4-76.2	OW-C5	15	72.6	72.4-76.2	4.95	15.82	1.6
10	Z5-qOC-C8	0	0-4.5	OY-C8	18	0	0-4.5	3.29	14.89	1.23
11	Z5-qOC-C9-1	31.51	30.07-32.96	OY-C9	19	29.9	27.1-33.1	3.71	11.79	0.36
				OQ-C9	19	32	30.2-33.5	2.53	18.43	0.76
12	Z5-qOC-C9-2	76.1	74.9-76.9	OW-C9	19	76.1	74.9-76.9	4.96	22.9	-1.58
a. The number of consensus QTL obtained in Z5 population after meta-analysis of identified QTL

## Sheet: GS-12
Consensus QTL				Identified QTL
Codea	Consensus QTL	Position	50-66.9	Traits	Chromosome	position	Range	LOD	R2(%)	Additive
1	GS/12-qOC-A1	57.3	49.9-63.8	01R	1	57.3	50-66.9	4.64	5.37	0.5559
				01We	1	57.3	49.9-63.8	5.25	6.4	0.5023
				07Wu	1	57.3	53.2-64.2	4.48	4.7	0.3149
2	GS/12-qOC-A5-1	2.56	0-11.1	05H	5	0.41	0-12	2.83	2.85	-0.3538
				09H	5	4.41	0-11.1	4.64	5.4	-0.4506
3	GS/12-qOC-A5-2	17.51	34.7-42.7	07X	5	17.51	11.4-25.5	3.96	5	-0.3567
4	GS/12-qOC-A7	42.52	42.01-43.03	01X	7	38.61	37.7-42.6	4.05	6.29	-0.6258
				01X	7	41.41	37.7-42.6	8.09	12.59	-0.5655
				01H	7	41.5	40.3-42.6	9.85	15.16	-0.7045
				01R	7	42.21	34.6-43.6	3.12	4.97	-0.5095
				01We	7	42.21	32.2-46.6	3.9	6.16	-0.4724
				07X	7	42.21	39.8-48.7	3.45	5	-0.421
				08H	7	42.21	40.4-43.4	9.85	14.96	-0.6671
				09H	7	42.21	39.9-42.6	11.94	17.89	-0.8159
				05H	7	43.41	42.6-45.9	12.05	18.15	-0.892
				07H	7	43.41	42.6-46.4	11.14	16.74	-0.6394
				07Wu	7	43.41	41.9-43.8	18.73	26.5	-0.73
5	GS/12-qOC-A9	8.9	5.49-12.31	01X	9	8.91	5.5-15.3	4.65	5.97	0.4015
				07X	9	8.91	3.5-13	5.09	6.12	0.3935
6	GS/12-qOC-C2-1	25.14	23.1-27.18	01We	12	22.01	13.6-26.3	3.89	5.47	0.6049
				05H	12	25.51	23.5-27.8	6.51	7.47	0.739
7	GS/12-qOC-C2-2	29.96	28.12-31.8	08H	12	29.61	26.9-31.4	6.82	7.69	0.6155
				01R	12	30.71	29.4-35.8	7.87	9.31	0.9343
8	GS/12-qOC-C3	79.77	75.97-83.58	07H	13	78.71	73.8-82.7	3.29	3.75	-0.3706
				04H	13	82.71	77.4-92.1	6.33	8.25	-0.7366
9	GS/12-qOC-C6	20.54	16.58-24.51	07H	16	19.21	15.2-25.3	3.36	4.24	-0.3217
				05H	16	22.71	19.4-32.2	2.54	2.56	-0.3336
10	GS/12-qOC-C8-1	10.1	9.59-10.61	01R	18	10.11	9.6-11	5.18	6	0.6146
				01We	18	10.11	9.5-11	4.14	5.01	0.4695
11	GS/12-qOC-C8-2	97.86	97.1-98.61	07H	18	89.41	83.8-97.4	6.18	8.67	-0.4613
				09H	18	93.41	87.4-97	11.31	14.02	-0.726
				01X	18	96.61	86-98.4	3.25	4.12	-0.3283
				04H	18	98.01	96.6-98.4	2.84	3.35	-0.4104
				05H	18	98.41	96.8-100.1	4.48	4.78	-0.4622
				07X	18	98.41	91.9-100.1	6.96	8.48	-0.4634
12	GS/12-qOC-C8-3	100.1	99.87	01R	18	100.1	97-100.1	3.51	4.01	-0.486
				01We	18	100.1	99.6-100.1	4.89	5.98	-0.4923
				07Wu	18	100.1	99-100.1	3.37	3.51	-0.2687
a. The number of consensus QTL obtained in GS/12 population after meta-analysis of identified QTL

## Sheet: KN
Consensus QTL				Identified QTL
Codea	Consensus QTL	Peak position	Confidence interval	LOD value	Position	2-LOD Confidence interval	Additive effect	Variance(R2%)	Environment
1	KN-qOC-A1-1	53.21	42-62.9	3.99	53.2	42-62.9	-0.7999	11.74	10GS
2	KN-qOC-A2-1	41.01	37.6-44.5	3.66	41	37.6-44.5	-0.5982	4.42	10HG
3	KN-qOC-A2-2	53.85	48.06-59.64	3.35	52.5	44.5-58.7	-0.6047	4.74	10HG
				5.15	56.5	44.1-64.1	-0.9208	10.26	11GS
4	KN-qOC-A2-3	70.11	64.1-81.6	4.04	70.1	64.1-81.6	-0.9881	11.19	11GS
5	KN-qOC-A3-1	101.83	96.16-107.5	3.41	101.5	95.5-109.3	0.4597	3.74	09DL
				2.98	102.5	89.4-109.3	0.5674	3.4	11DL
6	KN-qOC-A3-2	113.82	111.55-116.09	2.46	113.3	109.3-121.6	0.4025	2.91	09DL
				2.15	113.3	109.3-114.6	0.5012	2.68	11DL
				3.28	117.3	106.9-119.6	0.5495	5.86	08DL
7	KN-qOC-A8-1	17.61	16.37-18.85	4.28	15.7	11.9-19.9	0.8906	5.9	11WH
				2.77	17.8	17.7-20.3	0.529	3.39	10HG
8	KN-qOC-A8-2	30.39	28.16-32.61	3.97	28.9	21.5-37.6	0.616	4.81	10HG
				5.01	30.5	25.9-37.5	0.5686	5.56	09DL
				7.09	30.5	26-35.2	0.8179	8.46	10DL
				5.67	30.5	28.9-35.5	0.7987	6.59	11DL
				4.67	30.5	25.4-40.5	0.8216	8.73	11GS
9	KN-qOC-A9-1	20.61	8.6-44.7	3.22	20.6	8.6-44.7	0.5774	3.55	11DL
10	KN-qOC-A10-1	25.24	20.46-30.02	2.22	19.6	15-32.9	-0.6369	4.01	11GS
				2.7	26.8	20.8-33.2	-0.6159	5.36	08DL
				2.31	30.8	16.9-44.4	-0.8389	3.41	11WH
11	KN-qOC-C3-1	102.04	98.87-105.21	2.55	94.8	79.9-103.5	0.6655	3.3	11WH
				2.03	100.6	82-113.8	0.5492	5.69	10GS
				2.28	102.6	96.8-103.4	0.5954	2.64	10DL
12	KN-qOC-C3-2	122.07	117.61-126.53	4.68	118.8	111.8-134.8	0.6835	5.72	10HG
				2.95	121.2	110.7-136.5	0.531	3.43	10DL
				3.37	121.2	112.3-138.2	0.6086	3.66	11DL
				6.09	123.2	118.8-130.2	0.6696	7.48	09DL
13	KN-qOC-C5-1	36.31	31.08-41.54	6.28	36.3	24.1-40.8	0.7588	11.36	08DL
				6.06	36.3	27.4-40.8	0.627	6.79	09DL
14	KN-qOC-C5-2	52.62	49.41-55.82	7.69	50.8	47.5-56.8	0.9529	17.88	08DL
				3.84	50.8	40.6-67.4	0.952	6.85	11WH
				7.58	52.8	43-57	0.7537	10.22	09DL
				8.23	54.8	47.1-66	0.9764	12.34	10HG
				2.75	57.3	48.3-65.3	0.6283	5.18	11GS
15	KN-qOC-C5-3	70.03	67.89-72.18	6.76	65.3	57.2-70.3	0.8985	8.59	11DL
				3.63	69.1	57.3-70.5	0.7725	10.58	10GS
				2.18	70.5	67.3-72.4	0.7031	3.71	11GS
				5.21	73.3	70.5-85.5	0.7724	6.19	11DL
16	KN-qOC-C6-1	58.36	56.37-60.36	5.72	57.3	54.9-60.7	0.8295	7.9	10DL
				4.58	59.3	57.2-62.7	0.7648	8.67	08DL
17	KN-qOC-C6-2	62.71	60.73-64.69	2.59	62.7	59.7-66.2	0.489	3.51	09DL
				4.76	62.7	60.7-65.7	0.8288	6.85	10HG
18	KN-qOC-C6-3	67.23	66.37-68.08	7	65.7	64.2-68.6	0.9765	8.57	11DL
				2.99	65.7	60.2-68.6	0.8252	4.26	11WH
				4.59	67.2	64.7-67.8	0.7635	8.43	08DL
				4.02	67.8	66.2-68.6	0.6955	5	10HG
19	KN-qOC-C6-4	71.15	69.99-72.31	3.78	71	68.6-71.4	0.5265	4.16	09DL
				7.72	71	69.4-74.9	1.0072	9.15	11DL
				3.13	71	68.6-77.1	0.8234	4.25	11WH
				8.29	73.4	71.4-81.1	1.0149	11.08	10DL
20	KN-qOC-C8-1	37.11	29.95-44.27	4.21	37.1	24.6-48.6	0.8206	6.36	11DL
				2.07	37.1	19.5-50.5	0.681	5.4	11GS
				2.38	37.1	23.8-45.6	0.8496	4.78	11WH
21	KN-qOC-C8-2	51.48	49.92-53.05	2.8	50.5	34.8-53.5	0.6695	8.01	10GS
				2.56	51.5	48.6-53.5	0.4069	2.69	09DL
				3.53	51.5	48.6-53.5	0.6402	4.05	11DL
				2.7	51.5	45.6-53.5	0.7253	3.67	11WH
22	KN-qOC-C9-1	1.01	0-3.26	3.13	1	0-10.7	0.5551	5.45	08DL
				5.51	1	0-3.6	0.6318	6.19	09DL
				2.54	1	0-10.8	0.6294	4.61	11GS
23	KN-qOC-C9-2	7.71	5.5-12.1	5.9	7.7	5.5-12.1	0.648	6.61	09DL
24	KN-qOC-C9-3	16.61	14.9-19	3.33	16.6	14.9-19	0.4924	3.81	09DL
a. The number of consensus QTL obtained in KN population after meta-analysis of identified QTL
